# Supplementary material for: Recovery of the N,N-Dibutylimidazolium Chloride Ionic Liquid from Aqueous Solutions by Electrodialysis Method
Source: Int J Mol Sci. 2022 Jun 9;23(12):6472. doi: 10.3390/ijms23126472 (PMC9224464; doi:10.3390/ijms23126472)
Supplement: Supplementary file 1 [file ijms-23-06472-s001.zip]

Archive with 1 entries (1 files):
- ijms-1746607-supplementary.pdf
